# Supplementary material for: FLT3-TKD Measurable Residual Disease Detection Using Droplet Digital PCR and Clinical Applications in Acute Myeloid Leukemia
Source: Int J Mol Sci. 2024 May 26;25(11):5771. doi: 10.3390/ijms25115771 (PMC11171966; doi:10.3390/ijms25115771)
Supplement: Supplementary file 1 [file ijms-25-05771-s001.zip]

Archive with 1 entries (1 files):
- ijms-2963583-supplementary.pdf
